# Supplementary material for: Soil Microbial Communities Changes Along Depth and Contrasting Facing Slopes at the Parque Nacional La Campana, Chile
Source: Microorganisms. 2024 Dec 3;12(12):2487. doi: 10.3390/microorganisms12122487 (PMC11728372; doi:10.3390/microorganisms12122487)
Supplement: Supplementary file 1 [file microorganisms-12-02487-s001.zip]

Archive with 12 entries (12 files):
- fig S1.tiff
- fig S2.tiff
- fig S3.tiff
- fig S4a.tiff
- fig S4b.tiff
- fig S5a.tiff
- fig S5b.tiff
- fig S6.tiff
- fig S7.tiff
- fig S8.tiff
- fig S9.tiff
- supplementary tables.xlsx
