# Supplementary material for: Soil Microbial Communities Changes Along Depth and Contrasting Facing Slopes at the Parque Nacional La Campana, Chile
Source: Microorganisms. 2024 Dec 3;12(12):2487. doi: 10.3390/microorganisms12122487 (PMC11728372; doi:10.3390/microorganisms12122487)
Supplement: Supplementary file 1 [file microorganisms-12-02487-s001.zip › supplementary tables.xlsx]

## Sheet: Table S1
Table S1: Specific location, site characteristics, predominant plant community and other topographic features such as elevation and orientation.
ID	Depth (cm)	Site	Slope facing or aspect	Geographic location	Geographic location (longitude)	Elevation
				(latitude)		(m.a.s.l.)
SF1_5	5	Sclerophyllous forest	South	33° 0'12.13"S	71° 7'24.62" W	396
SF1_10	10	Sclerophyllous forest	South	33° 0'12.13"S	71° 7'24.62" W	396
SF1_15	15	Sclerophyllous forest	South	33° 0'12.13"S	71° 7'24.62" W	396
SF2_5	5	Sclerophyllous forest	South	33° 0'12.28"S	71° 7'25.17" W	391
SF2_10	10	Sclerophyllous forest	South	33° 0'12.28"S	71° 7'25.17" W	391
SF2_15	15	Sclerophyllous forest	South	33° 0'12.28"S	71° 7'25.17" W	391
SF3_5	5	Sclerophyllous forest	South	33° 0'12.34"S	71° 7'26.40" W	383
SF3_10	10	Sclerophyllous forest	South	33° 0'12.34"S	71° 7'26.40" W	383
SF3_15	15	Sclerophyllous forest	South	33° 0'12.34"S	71° 7'26.40" W	383
SF4_5	5	Sclerophyllous forest	South	33° 0'12.39"S	71° 7'25.82" W	390
SF4_10	10	Sclerophyllous forest	South	33° 0'12.39"S	71° 7'25.82" W	390
SF4_15	15	Sclerophyllous forest	South	33° 0'12.39"S	71° 7'25.82" W	390
XS1_5	5	Xerophytic shrubland	North	33° 0'16.82"S	71° 7'28.00" W	410
XS2_5	5	Xerophytic shrubland	North	33° 0'16.65"S	71° 7'27.32" W	407
XS2_10	10	Xerophytic shrubland	North	33° 0'16.65"S	71° 7'27.32" W	407
XS2_15	15	Xerophytic shrubland	North	33° 0'16.65"S	71° 7'27.32" W	407
XS3_5	5	Xerophytic shrubland	North	33° 0'16.40"S	71° 7'27.80" W	405
XS4_5	5	Xerophytic shrubland	North	33° 0'17.19"S	71° 7'27.43" W	413
XS4_10	10	Xerophytic shrubland	North	33° 0'17.19"S	71° 7'27.43" W	413
XS4_15	15	Xerophytic shrubland	North	33° 0'17.19"S	71° 7'27.43" W	413

## Sheet: Table S2
Table S2: Environmental conditions of the sampling sites
Sample ID	Depth (cm)	Annual Mean Temperature	Mean Diurnal Range	Isothermality	Temperature Seasonality	Max Temperature of Warmest Month	Min Temperature of Coldest Month	Temperature Annual Range	Mean Temperature of Wettest Quarter	Mean Temperature of Driest Quarter	Mean Temperature of Warmest Quarter	Mean Temperature of Coldest Quarter	Annual Precipitation	Precipitation of Wettest Month	Precipitation of Driest Month	Precipitation Seasonality (Coefficient of Variation)	Precipitation of Wettest Quarter	Precipitation of Driest Quarter	Precipitation of Warmest Quarter	Precipitation of Coldest Quarter
XS1_5	5	14394	11876	57074	346.61	25873	5071	20808	10049	18353	18632	10049	358301	95833	1275	115243	247795	3901	3901	247795
XS2_5	5	14394	11876	57074	346.61	25873	5071	20808	10049	18353	18632	10049	358301	95833	1275	115243	247795	3901	3901	247795
XS2_10	10	14394	11876	57074	346.61	25873	5071	20808	10049	18353	18632	10049	358301	95833	1275	115243	247795	3901	3901	247795
XS2_15	15	14394	11876	57074	346.61	25873	5071	20808	10049	18353	18632	10049	358301	95833	1275	115243	247795	3901	3901	247795
XS3_5	5	14394	11876	57074	346.61	25873	5071	20808	10049	18353	18632	10049	358301	95833	1275	115243	247795	3901	3901	247795
XS4_5	5	14394	11876	57074	346.61	25873	5071	20808	10049	18353	18632	10049	358301	95833	1275	115243	247795	3901	3901	247795
XS4_10	10	14394	11876	57074	346.61	25873	5071	20808	10049	18353	18632	10049	358301	95833	1275	115243	247795	3901	3901	247795
XS4_15	15	14394	11876	57074	346.61	25873	5071	20808	10049	18353	18632	10049	358301	95833	1275	115243	247795	3901	3901	247795
SF1_5	5	13944	11826	56414	352602	25588	4624	20964	9572	18125	18273	9572	371333	96752	1545	112813	252.29	5677	5677	252.29
SF1_10	10	13944	11826	56414	352602	25588	4624	20964	9572	18125	18273	9572	371333	96752	1545	112813	252.29	5677	5677	252.29
SF1_15	15	13944	11826	56414	352602	25588	4624	20964	9572	18125	18273	9572	371333	96752	1545	112813	252.29	5677	5677	252.29
SF2_5	5	13944	11826	56414	352602	25588	4624	20964	9572	18125	18273	9572	371333	96752	1545	112813	252.29	5677	5677	252.29
SF2_10	10	13944	11826	56414	352602	25588	4624	20964	9572	18125	18273	9572	371333	96752	1545	112813	252.29	5677	5677	252.29
SF2_15	15	13944	11826	56414	352602	25588	4624	20964	9572	18125	18273	9572	371333	96752	1545	112813	252.29	5677	5677	252.29
SF3_5	5	13944	11826	56414	352602	25588	4624	20964	9572	18125	18273	9572	371333	96752	1545	112813	252.29	5677	5677	252.29
SF3_10	10	13944	11826	56414	352602	25588	4624	20964	9572	18125	18273	9572	371333	96752	1545	112813	252.29	5677	5677	252.29
SF3_15	15	13944	11826	56414	352602	25588	4624	20964	9572	18125	18273	9572	371333	96752	1545	112813	252.29	5677	5677	252.29
SF4_5	5	13944	11826	56414	352602	25588	4624	20964	9572	18125	18273	9572	371333	96752	1545	112813	252.29	5677	5677	252.29
SF4_10	10	13944	11826	56414	352602	25588	4624	20964	9572	18125	18273	9572	371333	96752	1545	112813	252.29	5677	5677	252.29
SF4_15	15	13944	11826	56414	352602	25588	4624	20964	9572	18125	18273	9572	371333	96752	1545	112813	252.29	5677	5677	252.29

## Sheet: Table S3
Table S3: Primers used for the quantification of bacteria, archaea and fungi, and specific amplification conditions for each group.
Group	Primer sequence	Fragment size (pb)	Hybridization temperature (°C)	Primer volume (µL)	Efficiency (%)	r2	Reference
Archaea (16S rRNA gene)	Arc 913F: AGGAATTGGCGGGGGAGCA	169	55	1.6	87.84	0.997	[1]
	M1100R: BTGGGTCTCGCTCGTTRCC						[2]
Bacteria (16S rRNA gene)	DGGE300F: GCCTACGGGAGGCAGCAG [3]	172	62	1.6	86.01	0.99	[3]
	Univ516: GTDTTACCGCGGCKGCTGRCA [4]						[4]
Fungi (ITS gene)	fITS7: GTGAATCATCATCGAATCTTTTG	292	53	1.5	86.7	0.995	[5]
	ITS4: TCCTCCGCTTATTGATATATGC						[6]
Ammonia-oxidizing archaea (AOA)	Arch-amoAF: 5′-STAATGGTCTGGCTTAGACG-3′	635	53	1.6	80.43	0.992	[7]
	Arch-amoAR: 5′-GCGGCCATCCATCCATCTGTATGT-3′
1. Jackson, C.R.; Langner, H.W.; Donahoe‐Christiansen, J.; Inskeep, W.P.; McDermott, T.R. Molecular Analysis of Microbial Community Structure in an Arsenite‐oxidizing Acidic Thermal Spring. Environ Microbiol 2001, 3, 532–57, doi:10.1046/j.1462-2920.2001.00221.x. 2. Einen, J.; Thorseth, I.H.; Øvreås, L. Enumeration of Archaea and Bacteria in Seafloor Basalt Using Real-Time Quantitative PCR and Flu…

## Sheet: Table S4
Table S4: Per-sample sequence counts
	Prokaryotes								Fungi
sample-id	input	filtered	percentage of input passed filter	denoised	merged	percentage of input merged	non-chimeric	percentage of input non-chimeric	sample-id	input	filtered	percentage of input passed filter	denoised	merged	percentage of input merged	non-chimeric	percentage of input non-chimeric
#q2:types	numeric	numeric	numeric	numeric	numeric	numeric	numeric	numeric	#q2:types	numeric	numeric	numeric	numeric	numeric	numeric	numeric	numeric
XS1_5	136154	120798	88.72	114776	87928	64.58	86108	63.24	A1	161642	142365	88.07	141667	138332	85.58	137567	85.11
XS2_5	162559	144430	88.85	136918	104085	64.03	101213	62.26	A2	173771	146051	84.05	144064	140660	80.95	139486	80.27
XS2_10	155816	137242	88.08	129021	94770	60.82	93285	59.87	A3	154578	136341	88.2	134145	131217	84.89	130772	84.6
XS2_15	131299	112654	85.8	106459	77445	58.98	76124	57.98	A4	177047	155172	87.64	152959	146939	82.99	146061	82.5
XS3_5	151674	134189	88.47	127166	94238	62.13	91647	60.42	A5	185815	153981	82.87	151817	148295	79.81	147878	79.58
XS4_5	159232	141217	88.69	134826	105988	66.56	102729	64.52	A6	183994	162702	88.43	160663	156295	84.95	155752	84.65
XS4_10	151466	134711	88.94	128487	101372	66.93	98212	64.84	A7	150302	131921	87.77	130131	125134	83.26	124003	82.5
XS4_15	144003	128156	89	121928	94865	65.88	92595	64.3	A8	178842	152351	85.19	150465	142160	79.49	141827	79.3
SF1_5	140519	124561	88.64	117951	90390	64.33	88348	62.87	A9	185107	164707	88.98	162394	157068	84.85	155372	83.94
SF1_10	159563	140731	88.2	133432	101253	63.46	98194	61.54	A10	172610	155901	90.32	153570	149959	86.88	148224	85.87
SF1_15	148264	131762	88.87	125232	96535	65.11	93860	63.31	A11	167043	148197	88.72	Su	141748	84.86	140185	83.92
SF2_5	154502	136238	88.18	128373	94007	60.85	91947	59.51	A12	157346	141699	90.06	139585	135663	86.22	134233	85.31
SF2_10	157070	137360	87.45	130314	97866	62.31	96019	61.13	A13	160849	144284	89.7	141567	136517	84.87	135563	84.28
SF2_15	140654	123886	88.08	116682	87167	61.97	84918	60.37	A14	188593	170151	90.22	167232	162760	86.3	161956	85.88
SF3_5	165700	145100	87.57	136911	101783	61.43	99277	59.91	A15	176785	157818	89.27	155056	150406	85.08	149645	84.65
SF3_10	150798	127869	84.79	120789	87274	57.87	85330	56.59	A16	172394	153615	89.11	151141	147553	85.59	146640	85.06
SF3_15	169989	149620	88.02	142390	109005	64.12	105190	61.88	A17	150437	133235	88.57	130513	126769	84.27	126182	83.88
SF4_5	131670	115733	87.9	109805	82857	62.93	81200	61.67	A18	150240	135492	90.18	133271	129827	86.41	129371	86.11
SF4_10	149614	131902	88.16	124174	92917	62.1	90807	60.69	A19	157767	141266	89.54	138729	135520	85.9	134870	85.49
SF4_15	160825	142172	88.4	134089	100650	62.58	98571	61.29	A20	158384	142288	89.84	140167	136990	86.49	136509	86.19

## Sheet: Table S5
Table S5: Physicochemical conditions of XS and SF soils
Sample ID	Depth (cm)	N	C	C/N	pH
XS1_5	5	0.228859	2,596288877	11.344	4.92
XS2_5	5	0.120113	1,639640367	13.651	6.45
XS2_10	10	0.0834789	0.906438	10.858	6.36
XS2_15	15	0.0616078	0.671901	10.906	6.27
XS3_5	5	0.212056	2.14381	10.11	5.66
XS4_5	5	0.102234	1.21569	11.891	5.55
XS4_10	10	0.0545268	0.50131	9.1938	5.64
XS4_15	15	0.0553803	0.548257	9.8999	5.51
SF1_5	5	0.388424	5.47728	14.101	6.12
SF1_10	10	0.364712	4.76725	13.071	6.26
SF1_15	15	0.320852	3.74136	11.661	6.34
SF2_5	5	0.298712	4.05038	13.559	6.53
SF2_10	10	0.38182	5.76374	15.095	6.28
SF2_15	15	0.000326768	0.0044954	13.757	5.95
SF3_5	5	0.500604	7.56407	15.11	6
SF3_10	10	0.466785	6.15676	13.19	6.01
SF3_15	15	0.440507	5.37095	12.193	6.06
SF4_5	5	0.475339	6.43349	13.535	5.88
SF4_10	10	0.55803	7.67904	13.761	5.91
SF4_15	15	0.508109	6.98441	13.746	5.91

## Sheet: Table S6
Table S6: Comparison of dominant phyla between studies of northern and southern slopes of the PNLC
Reference	Site	Slope	Depth	Acidobacteria	Actinobacteria	Chloroflexi	Gemmatimonadetes	Planctomycetes	Proteobacteria	Verrucomicrobia
S1	N5	N	5	16	23.8	5.1	1.8	6.3	33.9	5.2
S1	N10	N	10	13.8	27.1	6.8	3.5	5.2	29	5.4
S1	N20	N	20	18.4	23.9	9.1	3.3	8.4	20.4	7.8
S2	XS5	N	5	10.6352	29.2572	2.95162	4.02215	0.384379	35.3829	7.32919
S2	XS10	N	10	12.0207	30.9482	3.56139	3.83127	0.375719	31.8369	7.902
S2	XS15	N	15	12.7061	32.6976	3.09999	2.73261	0.295943	30.781	7.37125
S1	S5	S	5	23.4	20.8	5.2	2.6	12	19.2	9.7
S1	S10	S	10	18	28.9	5.9	1.7	5.3	23.5	8
S1	S20	S	20	14.7	25.1	10.2	4.8	4.5	21.5	11.3
S2	SF5	S	5	11.1399	38.3223	8.58646	3.33596	2.70175	24.5069	4.13112
S2	SF10	S	10	11.052	38.0534	7.08049	3.33635	2.33968	23.1509	6.39842
S2	SF15	S	15	10.7202	40.7597	7.54637	2.893	2.58837	21.0512	7.63756
S1: Study carried out at the PNLC by other researchers with sampling done in 2017 [1].
S2: Study presented in the manuscript, with sampling carried out in 2020
1. Rodriguez, V.; Moskwa, L.M.; Oses, R.; Kühn, P.; Riveras-Muñoz, N.; Seguel, O.; Scholten, T.; Wagner, D. Impact of Climate and Slope Aspects on the Composition of Soil Bacterial Communities Involved in Pedogenetic Processes along the Chilean Coastal Cordillera. Microorganisms 2022, 10, doi:10.3390/microorganisms10050847.

## Sheet: Table S7
Table S7: Comparison of physicochemical conditions between studies of northern and southern slopes of the PNLC
Group	Slope	Depth [cm]	Site	pH	C/N	Sampling year
S1	N	5	N5	5.74	11	2016
S1	N	10	N10	5.37	10.2	2016
S1	N	20	N20	5.06	15.2	2016
S2	N	5	XS5	6.13	14.08	2020
S2	N	10	XS10	6.12	13.78	2020
S2	N	15	XS15	6.07	12.84	2020
S1	S	5	S5	5.55	5	2016
S1	S	10	S10	5.34	12.1	2016
S1	S	20	S20	5.31	9.8	2016
S2	S	5	SF5	5.65	11.75	2020
S2	S	10	SF10	6	10.03	2020
S2	S	15	SF15	5.89	10.4	2020
S1: Study carried out at the PNLC by other researchers with sampling done in 2017 [1].
S2: Study presented in the manuscript, with sampling carried out in 2020
1. Bernhard, N.; Moskwa, L.M.; Schmidt, K.; Oeser, R.A.; Aburto, F.; Bader, M.Y.; Baumann, K.; von Blanckenburg, F.; Boy, J.; van den Brink, L.; et al. Pedogenic and Microbial Interrelations to Regional Climate and Local Topography: New Insights from a Climate Gradient (Arid to Humid) along the Coastal Cordillera of Chile. Catena (Amst) 2018, 170, 335–355, doi:10.1016/j.catena.2018.06.018.

## Sheet: Table S8
Table S8: Comparison of Bacterial and Archaeal Gene Copy Numbers (g−1 soil) between studies of northern and southern slopes of the PNLC
Group	Site	depht	Bacterial Gene Copy Numbers (g−1 soil)	SD	Archaeal Gene Copy Numbers (g−1 soil)	SD
S1	LC NMS5	5	5.98E+08 ± 6.68E+07	NA	2.47E+07 ± 7.55E+06	NA
S1	LC NMS10	10	1.31E+08 ± 6.24E+07	NA	4.71E+06 ± 1.78E+06	NA
S1	LC NMS20	20	9.18E+07 ± 2.25E+07	NA	3.92E+06 ± 8.04E+05	NA
S1	LC SMS5	5	6.86E+08 ± 2.87E+08	NA	5.73E+07 ± 5.75E+07	NA
S1	LC SMS10	10	4.69E+08 ± 1.38E+08	NA	2.08E+07 ± 1.72E+07	NA
S1	LC SMS20	20	3.34E+08 ± 1.36E+08	NA	2.00E+07 ± 1.33E+07	NA
S2	XS5	5	9.21E+09	6520000000	4.21E+07	28600000
S2	XS10	10	4.14E+09	4420000000	1.90E+07	20700000
S2	XS15	15	3.54E+09	3520000000	1.57E+07	16100000
S2	SF5	5	9.49E+09	3060000000	8.86E+07	34400000
S2	SF10	10	5.81E+09	1700000000	6.47E+07	34000000
S2	SF15	15	6.38E+09	1930000000	9.01E+07	34000000
S1: Study carried out at the PNLC by other researchers with sampling done in 2017 [1].
S2: Study presented in the manuscript, with sampling carried out in 2020
1. Bernhard, N.; Moskwa, L.M.; Schmidt, K.; Oeser, R.A.; Aburto, F.; Bader, M.Y.; Baumann, K.; von Blanckenburg, F.; Boy, J.; van den Brink, L.; et al. Pedogenic and Microbial Interrelations to Regional Climate and Local Topography: New Insights from a Climate Gradient (Arid to Humid) along the Coastal Cordillera of Chile. Catena (Amst) 2018, 170, 335–355, doi:10.1016/j.catena.2018.06.018.
